# Supplementary material for: Xenopus laevis Oocyte Array Fluidic Device Integrated with Microelectrodes for A Compact Two-Electrode Voltage Clamping System
Source: Sensors (Basel). 2023 Feb 21;23(5):2370. doi: 10.3390/s23052370 (PMC10007382; doi:10.3390/s23052370)
Supplement: Supplementary file 1 [file sensors-23-02370-s001.zip]

Archive with 2 entries (2 files):
- S1_Oocyte passing.mp4
- S2_Oocytes trapping.mp4
